# Supplementary material for: Machine Learning Prediction of Multidrug Resistance in Swine-Derived Campylobacter spp. Using United States Antimicrobial Resistance Surveillance Data (2013–2023)
Source: Vet Sci. 2025 Sep 26;12(10):937. doi: 10.3390/vetsci12100937 (PMC12567682; doi:10.3390/vetsci12100937)
Supplement: Supplementary file 1 [file vetsci-12-00937-s001.zip]

Archive with 1 entries (1 files):
- vetsci-3876008-supplementary.pdf
